# Supplementary material for: Education, Employment, and Financial Outcomes in Adolescent and Young Adult Cancer Survivors—A Systematic Review
Source: Curr Oncol. 2023 Sep 25;30(10):8720–62. doi: 10.3390/curroncol30100631 (PMC10604989; doi:10.3390/curroncol30100631)
Supplement: Supplementary file 1 [file curroncol-30-00631-s001.zip]

Archive with 1 entries (1 files):
- curroncol-2520571-supplementary.pdf
